# Supplementary material for: Expression of Human NSAID Activated Gene 1 in Mice Leads to Altered Mammary Gland Differentiation and Impaired Lactation
Source: PLoS One. 2016 Jan 8;11(1):e0146518. doi: 10.1371/journal.pone.0146518 (PMC4706436; doi:10.1371/journal.pone.0146518)
Supplement: S1 Table — (XLSX) [file pone.0146518.s004.xlsx]

## Sheet: Sheet1
probeid	TargetID	GeneSymbol	GeneName	TG/WT Fold Change	TG/WT ANOVA p-value	WT Intensity	TG Intensity
A_52_P900452	AK090367	Smug1	single-strand selective monofunctional uracil DNA glycosylase	-5.834	0.0235	93.347	23.8446
A_51_P455572	NM_025631	Bpifb2	BPI fold containing family B, member 2	-5.3407	0.0003	135.812	24.0153
A_52_P8391	ENSMUST00000131882	Cpn1	carboxypeptidase N, polypeptide 1	-5.132	0.0335	84.026	25.7462
A_52_P358044	NM_001163267	Ccdc147	coiled-coil domain containing 147	-4.6998	0.0474	69.8503	23.8595
A_51_P231103	NM_007843	Defb1	defensin beta 1	-3.9648	0.0159	2165.68	456.921
A_52_P321140	NM_007843	Defb1	defensin beta 1	-3.8809	0.0156	2045.67	465.007
A_51_P351015_6	NM_010735	Lta	lymphotoxin A	-3.6368	0.0442	262.628	69.7769
A_52_P255261	AK033131	Zfpm2	zinc finger protein, multitype 2	-3.5568	0.04	79.2975	20.9448
A_51_P351015_9	NM_010735	Lta	lymphotoxin A	-3.433	0.0379	282.527	84.6875
A_52_P3229	NM_009924	Cnr2	cannabinoid receptor 2 (macrophage)	-3.2174	0.0416	136.198	42.6928
A_52_P470605	ENSMUST00000164135	Pcdh11x	protocadherin 11 X-linked	-3.0566	0.0491	76.9014	32.7033
A_52_P575900	NM_007541	Bglap	bone gamma carboxyglutamate protein	-3.0252	0.0503	13424	4197.71
A_51_P206573	U04999	Cacna1b	calcium channel, voltage-dependent, N type, alpha 1B subunit	-2.9302	0.0348	617.974	268.052
A_51_P377342	AK030882	Cytip	cytohesin 1 interacting protein	-2.9209	0.0128	1294.79	444.634
A_52_P361113	NAP102091-1			-2.9075	0.0274	122.003	50.6653
A_52_P568955	AK018099	6230426I18Rik	RIKEN cDNA 6230426I18 gene	-2.9006	0.018	131.027	53.7769
A_51_P324535	NM_019835	B4galt5	UDP-Gal:betaGlcNAc beta 1,4-galactosyltransferase, polypeptide 5	-2.8521	0.0321	83.0313	33.9481
A_52_P316368	NM_001011785	Olfr987	olfactory receptor 987	-2.6234	0.0169	111.864	48.6026
A_51_P364529	AK036339			-2.595	0.0494	115.139	36.2518
A_51_P132685	NM_007433	Alppl2	alkaline phosphatase, placental-like 2	-2.5579	0.0286	655.685	300.767
A_51_P375771	NM_001093750	Ptchd1	patched domain containing 1	-2.4683	0.0073	433.734	185.525
A_51_P392055	NM_146968	Olfr1242	olfactory receptor 1242	-2.4359	0.0309	170.98	79.6847
A_52_P306949	NM_021718	Ms4a4b	membrane-spanning 4-domains, subfamily A, member 4B	-2.4088	0.0048	1543.44	635.812
A_51_P432180	NM_001029842	Slc16a6	solute carrier family 16 (monocarboxylic acid transporters), member 6	-2.4	0.0093	1581.71	651.505
A_52_P320156	ENSMUST00000174425			-2.3922	0.0417	642.315	275.199
A_52_P656455	NM_001029937	Sec14l3	SEC14-like 3 (S. cerevisiae)	-2.3569	0.0156	108.761	47.4712
A_52_P627833	NM_008588	Mesp1	mesoderm posterior 1	-2.2929	0.028	156.077	62.0192
A_52_P17329	NM_001081263	Slc44a5	solute carrier family 44, member 5	-2.2905	0.0204	146.182	66.5298
A_52_P484956	NM_010923	Nnat	neuronatin	-2.2532	0.005	863.822	380.421
A_51_P350453	NM_013743	Pdk4	pyruvate dehydrogenase kinase, isoenzyme 4	-2.2099	0.0248	3149.18	1548.34
A_52_P76861	ENSMUST00000139443			-2.1859	0.0348	2026.02	1058.78
A_51_P157953	NM_026138	6330407J23Rik	RIKEN cDNA 6330407J23 gene	-2.1844	0.0439	66.1249	33.9902
A_52_P230773	AK008922	Fgf22	fibroblast growth factor 22	-2.1707	0.0197	244.984	115.745
A_52_P320657	NAP053020-1			-2.1699	0.0071	102.165	46.9944
A_52_P715929	XM_003084506	Gm19501	predicted gene, 19501	-2.1672	0.0476	282.369	145.853
A_52_P598224	NM_175751	Zfp608	zinc finger protein 608	-2.1611	0.0248	80.4234	39.6086
A_52_P1129952	NAP069146-1			-2.1328	0.0373	73.7344	30.2631
A_51_P495560	NM_009374	Tgm3	transglutaminase 3, E polypeptide	-2.1241	0.0382	259.585	137.941
A_51_P387388	NM_146279	Olfr960	olfactory receptor 960	-2.1228	0.0165	100.782	47.3074
A_52_P573858	NAP065157-1			-2.1142	0.0366	630.867	335.105
A_52_P245059	NM_197943	Sgsm2	small G protein signaling modulator 2	-2.0847	0.0443	2341.53	1259.35
A_52_P67570	AK036108	Lass4	LAG1 homolog, ceramide synthase 4	-2.0831	0.0355	134.895	61.7541
A_51_P203916	NM_010229	Flt3	FMS-like tyrosine kinase 3	-2.0797	0.0136	87.8354	41.6542
A_52_P641013	NM_001190371	Ankrd29	ankyrin repeat domain 29	-2.0786	0.0322	860.641	464.171
A_52_P1132727	AK076363			-2.06	0.0042	162.077	80.2453
A_52_P457479	AK140344			-2.0384	0.0446	145.292	77.9147
A_52_P338266	NM_028598	2410076I21Rik	RIKEN cDNA 2410076I21 gene	-2.0364	0.0185	1037.41	527.567
A_51_P179480	NM_172450	4930539E08Rik	RIKEN cDNA 4930539E08 gene	-2.0356	0.0328	83.4479	45.9761
A_51_P285749	XM_621555	Olfr1175-ps	olfactory receptor 1175, pseudogene	-2.0279	0.0408	272.353	138.934
A_52_P656667	NM_198866	Dbpht2	DNA binding protein with his-thr domain	-2.0213	0.031	405.166	208.457
A_52_P69955	NM_021344	Tesc	tescalcin	-2.0011	0.0158	304.412	149.322
A_51_P397934	NM_130455	Grin3b	glutamate receptor, ionotropic, NMDA3B	-1.9635	0.0228	80.9423	39.0208
A_51_P188501	AK053596			-1.9605	0.0205	78.9517	41.9558
A_52_P616932	NAP115402-1			-1.9564	0.0426	4995.03	2777.35
A_52_P194623	TC1631000			-1.9462	0.0358	73.7056	38.3226
A_52_P386075	XM_003084958	LOC100503728	uncharacterized LOC100503728	-1.9266	0.0443	6118.78	3232.47
A_51_P300401	NM_001011854	Olfr605	olfactory receptor 605	-1.9218	0.0129	110.019	56.1978
A_51_P270355	NM_019978	Dclk1	doublecortin-like kinase 1	-1.8996	0.017	186.606	100.523
A_51_P274716	NR_040466	5830418P13Rik	RIKEN cDNA 5830418P13 gene	-1.8953	0.0477	400.982	226.224
A_52_P472324	NM_011414	Slpi	secretory leukocyte peptidase inhibitor	-1.8941	0.0429	22377.8	11806.2
A_52_P96450	NAP111188-1			-1.8669	0.029	175.543	88.5002
A_52_P333825	NM_207022	Tas2r118	taste receptor, type 2, member 118	-1.8591	0.028	129.982	74.6427
A_52_P192369	NM_147036	Olfr283	olfactory receptor 283	-1.8567	0.0246	138.314	75.6738
A_51_P222725	NM_146781	Olfr922	olfactory receptor 922	-1.8307	0.0153	85.385	49.2807
A_51_P438967	NM_053110	Gpnmb	glycoprotein (transmembrane) nmb	-1.828	0.0403	118.304	65.2201
A_52_P678800	ENSMUST00000148629			-1.8192	0.0133	21544.1	12001.5
A_51_P389988	NM_016917	Slc40a1	solute carrier family 40 (iron-regulated transporter), member 1	-1.8178	0.0173	897.306	475.435
A_51_P409311	NM_199303	Bpifb6	BPI fold containing family B, member 6	-1.8166	0.0454	338.452	202.439
A_52_P1078023	ENSMUST00000103266			-1.813	0.0324	150.813	89.1608
A_52_P1157511	EH103393			-1.8121	0.0331	367.415	208.415
A_51_P379159	AJ000337	Lhx6	LIM homeobox protein 6	-1.8093	0.0174	88.4443	47.2257
A_52_P261858	NM_177652	Ryr3	ryanodine receptor 3	-1.8068	0.0311	87.1515	51.8879
A_51_P342436	NM_146540	Olfr1364	olfactory receptor 1364	-1.8042	0.0359	135.785	79.4346
A_52_P1051779	NM_001081227	6330403A02Rik	RIKEN cDNA 6330403A02 gene	-1.802	0.0251	4985.22	2951.14
A_51_P483324	NM_008979	Ptpn22	protein tyrosine phosphatase, non-receptor type 22 (lymphoid)	-1.8007	0.0391	1264.22	641.892
A_52_P98519	NM_027010	Crygf	crystallin, gamma F	-1.7963	0.039	164.417	96.3067
A_52_P317258	ENSMUST00000147598	Grip1	glutamate receptor interacting protein 1	-1.7955	0.0331	501.577	280.121
A_51_P176042	NM_013631	Pklr	pyruvate kinase liver and red blood cell	-1.7915	0.0442	345.356	202.61
A_51_P261840	NM_146420	Olfr738	olfactory receptor 738	-1.7907	0.0413	386.007	228.065
A_52_P275786	NM_199201	Cd300lh	CD300 antigen like family member H	-1.7855	0.0217	81.7201	44.8518
A_51_P263234	NAP057118-1			-1.7785	0.0186	97.3778	54.3812
A_51_P387528	NM_030187	Ak7	adenylate kinase 7	-1.7645	0.0425	158.571	82.8535
A_51_P329975	NM_016718	Ninj2	ninjurin 2	-1.754	0.0249	375.472	211.867
A_52_P592007	NM_011576	Tfpi	tissue factor pathway inhibitor	-1.7481	0.0421	156.96	96.7756
A_51_P312517	NM_008058	Fzd8	frizzled homolog 8 (Drosophila)	-1.7479	0.0313	411.761	234.577
A_51_P426373	NM_028483	Cib4	calcium and integrin binding family member 4	-1.7456	0.0365	229.645	138.002
A_51_P295131	NM_011039	Pax7	paired box gene 7	-1.7433	0.0098	65.7057	38.4852
A_52_P377160	NM_172451	Galnt6	UDP-N-acetyl-alpha-D-galactosamine:polypeptide N-acetylgalactosaminyltransferase 6	-1.7278	0.034	126.236	72.6828
A_51_P369540	NM_147003	Olfr139	olfactory receptor 139	-1.7251	0.0435	103.29	61.4052
A_52_P35470	AK042543			-1.7207	0.0015	65.3662	38.3199
A_52_P17306	NAP028543-1			-1.7097	0.0264	500.657	300.022
A_51_P127358	NM_027700	4933416I08Rik	RIKEN cDNA 4933416I08 gene	-1.7083	0.039	71.0657	44.2726
A_51_P456753	NM_009747	Bdkrb2	bradykinin receptor, beta 2	-1.7031	0.0484	128.059	74.1413
A_52_P59916	NM_011479	Sptlc2	serine palmitoyltransferase, long chain base subunit 2	-1.6993	0.0277	485.155	289.99
A_51_P269546	NM_031254	Trem2	triggering receptor expressed on myeloid cells 2	-1.6987	0.0304	449.621	256.077
A_51_P482936	AK076376	Nacc2	nucleus accumbens associated 2, BEN and BTB (POZ) domain containing	-1.6976	0.0201	66.8888	40.8209
A_51_P145662	NM_029465	Clec4g	C-type lectin domain family 4, member g	-1.6964	0.018	174.331	102.296
A_51_P457989	NM_027491	Rragd	Ras-related GTP binding D	-1.6898	0.0109	221.823	131.566
A_52_P329408	NM_001167983	Sipa1l1	signal-induced proliferation-associated 1 like 1	-1.6798	0.0346	70.8304	44.7723
A_51_P463177	NM_029863	9230110F15Rik	RIKEN cDNA 9230110F15 gene	-1.671	0.0269	291.762	182.376
A_52_P67212	NR_015605	2900052N01Rik	RIKEN cDNA 2900052N01 gene	-1.6684	0.0434	586.973	370.025
A_52_P81533	XR_106939			-1.6555	0.0056	236.994	144.364
A_52_P77695	NM_001014995	Fam189b	family with sequence similarity 189, member B	-1.649	0.0482	237.825	152.437
A_51_P484718	AK018051	Dock8	dedicator of cytokinesis 8	-1.6443	0.0327	1566.33	887.451
A_51_P170105	NM_007442	Alx4	aristaless-like homeobox 4	-1.6423	0.0215	389.96	246.716
A_51_P139641	S74315			-1.6367	0.0046	127.18	77.3283
A_51_P324975	NM_146776	Olfr821	olfactory receptor 821	-1.6366	0.0281	104.791	66.9522
A_51_P102180	NAP113158-1			-1.6359	0.0423	159.72	94.082
A_51_P249274	NM_027918	1300017J02Rik	RIKEN cDNA 1300017J02 gene	-1.6353	0.0281	1171.11	753.153
A_51_P317131	NM_146459	Olfr1215	olfactory receptor 1215	-1.6339	0.0185	129.649	82.1489
A_52_P613903	NM_029264	Ttll10	tubulin tyrosine ligase-like family, member 10	-1.6332	0.0425	158.868	101.512
A_52_P497424	ENSMUST00000021159	Aanat	arylalkylamine N-acetyltransferase	-1.6315	0.0336	297.796	186.728
A_51_P330144	NM_134126	Ift140	intraflagellar transport 140 homolog (Chlamydomonas)	-1.6283	0.0312	134.578	83.5094
A_51_P453587	AK035623	Atad2b	ATPase family, AAA domain containing 2B	-1.6217	0.0265	69.3022	42.5889
A_52_P996165	AK037439			-1.6152	0.003	70.5906	43.5148
A_52_P532982	NM_011819	Gdf15	growth differentiation factor 15	-1.6147	0.0503	135.967	81.147
A_52_P1116521	AK084228			-1.6081	0.0493	100.169	58.1903
A_51_P162812	NM_030730	Rad54l2	RAD54 like 2 (S. cerevisiae)	-1.6056	0.0437	108.63	67.316
A_52_P174368				-1.5971	0.0282	91.4376	56.9518
A_51_P466221	NM_144547	Amhr2	anti-Mullerian hormone type 2 receptor	-1.5938	0.0002	254.775	159.327
A_51_P316772	ENSMUST00000133603	Nup188	nucleoporin 188	-1.5889	0.0157	243.635	154.562
A_51_P264114	ENSMUST00000144671	Galnt5	UDP-N-acetyl-alpha-D-galactosamine:polypeptide N-acetylgalactosaminyltransferase 5	-1.5872	0.019	141.986	90.6761
A_52_P513099	AK036998			-1.5841	0.0148	128.017	81.9821
A_51_P183111	NM_146953	Olfr531	olfactory receptor 531	-1.5804	0.0376	65.0641	41.8489
A_51_P261204	NM_183193	Foxi2	forkhead box I2	-1.5803	0.0273	88.5025	55.0134
A_52_P56818	NM_053242	Foxp2	forkhead box P2	-1.5783	0.0208	92.5092	58.8672
A_51_P178705	NM_146366	Olfr1093	olfactory receptor 1093	-1.5782	0.0258	86.5316	56.9708
A_52_P425971	NM_183097	1700067K01Rik	RIKEN cDNA 1700067K01 gene	-1.5774	0.001	85.6879	54.6861
A_52_P665197	NAP111137-1			-1.576	0.0263	1288.38	838.821
A_51_P505974	AK038328			-1.5758	0.0323	320.874	200.936
A_51_P516085	NM_009345	Dntt	deoxynucleotidyltransferase, terminal	-1.5665	0.0139	224.877	141.194
A_51_P180952	J04492			-1.5656	0.0324	76.5015	49.4788
A_52_P334796	NM_001008499	Taar4	trace amine-associated receptor 4	-1.5651	0.0176	89.5947	58.2892
A_51_P286431	ENSMUST00000124513			-1.5646	0.0154	86.3755	56.0193
A_52_P409988	NM_031197	Slc2a2	solute carrier family 2 (facilitated glucose transporter), member 2	-1.5618	0.017	66.3176	43.7265
A_52_P106399	NR_036572	Gm13253	ribosomal protein S15a pseudogene	-1.5586	0.0304	9120.61	6082.88
A_52_P238184	NM_199251	Kcnk12	potassium channel, subfamily K, member 12	-1.5505	0.0161	69.5996	45.3717
A_52_P514850	AK041816			-1.5473	0.0093	297.863	195.105
A_52_P408145	ENSMUST00000134028	Arhgef6	Rac/Cdc42 guanine nucleotide exchange factor (GEF) 6	-1.5465	0.0148	187.827	118.906
A_51_P142206	NR_033522	1600029O15Rik	ribosomal protein L17 pseudogene	-1.5427	0.043	15177.4	10204.3
A_52_P761812	AK013171	2810427C15Rik	RIKEN cDNA 2810427C15 gene	-1.5393	0.0076	149.973	99.2892
A_52_P563908	AK038396	Prox1	prospero-related homeobox 1	-1.5348	0.0497	234.616	158.358
A_51_P189051	NM_026814	Ppp1r27	protein phosphatase 1, regulatory subunit 27	-1.5305	0.0246	1014.96	650.717
A_51_P502492	NM_146323	Olfr1232	olfactory receptor 1232	-1.5287	0.0327	65.1906	41.5516
A_52_P619948	NR_033485	4933403O03Rik	RIKEN cDNA 4933403O03 gene	-1.5268	0.0223	115.057	77.0428
A_52_P65513	NM_010213	Fhl3	four and a half LIM domains 3	-1.5263	0.0266	346.25	234.845
A_51_P450824	NM_023784	Yipf7	Yip1 domain family, member 7	-1.5244	0.0172	77.043	50.6695
A_52_P473542	NM_028971	4933430H15Rik	RIKEN cDNA 4933430H15 gene	-1.5225	0.0369	170.082	112.217
A_52_P582969	ENSMUST00000138602	Nfkb1	nuclear factor of kappa light polypeptide gene enhancer in B-cells 1, p105	-1.522	0.0017	773.32	504.631
A_52_P1152469	AK153595			-1.5181	0.0104	577.937	381.716
A_51_P406734	NM_153124	St8sia5	ST8 alpha-N-acetyl-neuraminide alpha-2,8-sialyltransferase 5	-1.5172	0.0435	226.81	153.637
A_51_P149439	AK080891	Ppp6r1	protein phosphatase 6, regulatory subunit 1	-1.5155	0.0222	74.6031	50.1078
A_52_P284298	NM_023860	Krtap5-3	keratin associated protein 5-3	-1.5147	0.022	213.306	143.183
A_52_P140981	NAP052136-1			-1.5112	0.0183	143.459	97.7604
A_51_P151020	NM_009407	Tnp1	transition protein 1	-1.511	0.0489	729.616	487.426
A_52_P957248				-1.5107	0.017	111.895	75.3796
A_51_P141458	AK031311	Gm5433	predicted gene 5433	-1.5099	0.0395	141.37	96.2215
A_51_P137254	NM_025727	Klhl10	kelch-like 10 (Drosophila)	-1.5055	0.0254	72.8003	49.3627
A_51_P448856	NM_019680	Elf4	E74-like factor 4 (ets domain transcription factor)	-1.5054	0.0305	80.3278	54.1182
A_51_P186446	ENSMUST00000173123	Mtmr10	myotubularin related protein 10	1.5003	0.0427	68.6961	103.883
A_51_P297131	NM_009502	Vcl	vinculin	1.5016	0.0292	48.197	73.9744
A_52_P1125218	NM_025600	Dda1	DET1 and DDB1 associated 1	1.5033	0.0375	158.166	240.236
A_52_P641147	NM_146002	Rhbdd2	rhomboid domain containing 2	1.5038	0.0069	118.893	180.894
A_52_P230705	NM_033370	Copb1	coatomer protein complex, subunit beta 1	1.5072	0.0212	57.3808	88.8204
A_51_P361286	NM_026792	Agpat5	1-acylglycerol-3-phosphate O-acyltransferase 5 (lysophosphatidic acid acyltransferase, epsilon)	1.5082	0.0081	53.4693	80.8246
A_52_P282785	AK080275	2400001E08Rik	RIKEN cDNA 2400001E08 gene	1.5167	0.0411	67.6433	104.664
A_52_P1638	NM_139154	Rab40c	Rab40c, member RAS oncogene family	1.5235	0.0211	50.5226	79.0714
A_51_P217465	NM_183148	Iffo2	intermediate filament family orphan 2	1.528	0.0078	59.154	91.329
A_51_P499871	NM_010333	S1pr2	sphingosine-1-phosphate receptor 2	1.5286	0.0298	61.2089	96.5472
A_52_P339742	NM_029787	Cyb5r3	cytochrome b5 reductase 3	1.531	0.03	274.105	434.146
A_52_P151294	NM_010832	Msl3	male-specific lethal 3 homolog (Drosophila)	1.532	0.0077	96.291	144.221
A_51_P158538	NM_011756	Zfp36	zinc finger protein 36	1.5382	0.0304	1179.75	1813.93
A_51_P242043	NM_053272	Dhcr24	24-dehydrocholesterol reductase	1.5417	0.0242	479.329	722.643
A_52_P92472	NAP027978-1			1.5431	0.0094	709.166	1116.95
A_52_P6119	NM_016969	Myadm	myeloid-associated differentiation marker	1.5432	0.0285	179.387	281.156
A_51_P162238	NM_078484	Slc35a2	solute carrier family 35 (UDP-galactose transporter), member A2	1.5435	0.0269	188.29	300.553
A_51_P487108	NM_011241	Rangap1	RAN GTPase activating protein 1	1.5482	0.0056	228.082	352.805
A_51_P295201	NM_153567	Slain2	SLAIN motif family, member 2	1.5486	0.0457	42.6404	69.0892
A_51_P408609	NM_011989	Slc27a4	solute carrier family 27 (fatty acid transporter), member 4	1.5493	0.0106	151.103	232.973
A_51_P508580	NM_009328	Tcf15	transcription factor 15	1.5561	0.0492	858.428	1278.04
A_51_P309850	NM_007680	Ephb6	Eph receptor B6	1.5577	0.0169	88.4852	142.099
A_52_P1139509	AK037434			1.5599	0.0328	193.444	305.602
A_52_P232287	NM_008255	Hmgcr	3-hydroxy-3-methylglutaryl-Coenzyme A reductase	1.5605	0.0454	251.308	399.476
A_51_P289066	NM_053135	Pcdhb10	protocadherin beta 10	1.5608	0.0227	24.0011	38.1252
A_51_P312952	NM_028034	Tdrd12	tudor domain containing 12	1.5609	0.0019	44.3253	69.644
A_51_P417651	NM_027560	Arrdc2	arrestin domain containing 2	1.5633	0.0084	228.698	365.372
A_52_P508229	NR_033570	Gm7104	REX1, RNA exonuclease 1 homolog pseudogene	1.5641	0.0165	45.1239	72.0403
A_51_P349015	NM_027032	Pacrg	PARK2 co-regulated	1.5655	0.0227	44.8533	71.0479
A_51_P172412	NM_027882	Cic	capicua homolog (Drosophila)	1.5713	0.0233	47.1514	73.6305
A_51_P322465	NM_178601	Imp4	IMP4, U3 small nucleolar ribonucleoprotein, homolog (yeast)	1.5724	0.0205	78.3297	126.844
A_52_P114185	NM_001004164	Gnptab	N-acetylglucosamine-1-phosphate transferase, alpha and beta subunits	1.5735	0.0292	49.8336	81.5516
A_51_P117385	ENSMUST00000042221	Slc26a7	solute carrier family 26, member 7	1.5781	0.0348	98.8309	160.342
A_51_P508775	NM_011846	Mmp17	matrix metallopeptidase 17	1.5796	0.0056	42.85	68.7779
A_51_P230552	NM_009053	Rfng	RFNG O-fucosylpeptide 3-beta-N-acetylglucosaminyltransferase	1.5811	0.0276	79.1744	124.738
A_52_P385801	ENSMUST00000121820	Spock2	sparc/osteonectin, cwcv and kazal-like domains proteoglycan 2	1.5846	0.0119	62.194	98.8241
A_52_P449718	NM_001162977	Megf6	multiple EGF-like-domains 6	1.5856	0.0497	71.3625	110.01
A_51_P114005	NM_026672	Gstm7	glutathione S-transferase, mu 7	1.5876	0.0363	185.1	281.489
A_52_P495318	NM_016871	Tomm40	translocase of outer mitochondrial membrane 40 homolog (yeast)	1.5876	0.0365	361.578	571.387
A_52_P154045	NM_001081234	Pigg	phosphatidylinositol glycan anchor biosynthesis, class G	1.6001	0.0056	53.1403	85.6719
A_52_P677423	TC1712539			1.601	0.0489	50.9918	78.2988
A_52_P52803	NM_010478	Hspa1b	heat shock protein 1B	1.6063	0.0081	255.096	403.186
A_52_P76355	NM_001145676	2210408I21Rik	RIKEN cDNA 2210408I21 gene	1.6071	0.0319	43.6559	73.4914
A_52_P15490	NM_021496	Pvrl3	poliovirus receptor-related 3	1.6095	0.0244	66.2379	108.535
A_51_P430728	NM_013555	Hoxd9	homeobox D9	1.6099	0.0186	75.6509	125.16
A_52_P459505	NM_011176	St14	suppression of tumorigenicity 14 (colon carcinoma)	1.6151	0.0329	291.75	492.339
A_52_P826021	NM_020283	B3galt1	UDP-Gal:betaGlcNAc beta 1,3-galactosyltransferase, polypeptide 1	1.6179	0.0405	43.7512	69.4502
A_51_P449824	ENSMUST00000011407	Exoc3l2	exocyst complex component 3-like 2	1.6208	0.0396	277.4	435.473
A_51_P189361	NM_027950	Osgin1	oxidative stress induced growth inhibitor 1	1.6248	0.0135	3810.29	6024.86
A_52_P605846	NM_009883	Cebpb	CCAAT/enhancer binding protein (C/EBP), beta	1.6267	0.0108	1048.38	1727
A_52_P604303	NM_178629	Ispd	isoprenoid synthase domain containing	1.631	0.0116	47.9895	79.4533
A_51_P248441	NM_019803	Ube2g2	ubiquitin-conjugating enzyme E2G 2	1.633	0.0331	124.719	210.353
A_52_P65351	ENSMUST00000170348	Sema3c	sema domain, immunoglobulin domain (Ig), short basic domain, secreted, (semaphorin) 3C	1.6335	0.0422	45.4004	71.2612
A_51_P223776	NM_145434	Nr1d1	nuclear receptor subfamily 1, group D, member 1	1.6385	0.0155	299.142	474.252
A_52_P134914	ENSMUST00000162372	Slc30a9	solute carrier family 30 (zinc transporter), member 9	1.643	0.045	67.6975	113.127
A_52_P455764	NM_021409	Pard6b	par-6 (partitioning defective 6) homolog beta (C. elegans)	1.6484	0.0227	54.7078	93.3618
A_52_P637762	NM_172117	Entpd6	ectonucleoside triphosphate diphosphohydrolase 6	1.6494	0.0333	84.5761	146.147
A_51_P505738	NM_145635	Adig	adipogenin	1.6568	0.0059	42.3159	70.4459
A_52_P421543	NM_027998	Cldn23	claudin 23	1.6598	0.0282	147.583	248.858
A_52_P420608	NR_037979	Gm1631	predicted gene 1631	1.6642	0.0128	42.5119	69.2983
A_52_P576854	NM_027950	Osgin1	oxidative stress induced growth inhibitor 1	1.6677	0.0141	723.694	1172.62
A_52_P510877	NM_009743	Bcl2l1	BCL2-like 1	1.6706	0.0076	54.9372	93.2244
A_52_P192625	NM_011437	Sox10	SRY-box containing gene 10	1.6716	0.0068	179.38	300.392
A_52_P17788	NM_023233	Trim13	tripartite motif-containing 13	1.6716	0.0368	68.3404	119.516
A_52_P458177	AB099518	Mettl7a2	methyltransferase like 7A2	1.6722	0.0155	94.3046	153.081
A_52_P367583	NM_008924	Prkar2a	protein kinase, cAMP dependent regulatory, type II alpha	1.6842	0.0274	65.7215	115.681
A_52_P301103	NM_020507	Tob2	transducer of ERBB2, 2	1.695	0.0265	687.764	1187.93
A_51_P322090	NM_152947	Ovol2	ovo-like 2 (Drosophila)	1.6989	0.005	40.9707	68.3954
A_52_P379297	NM_001001187	Zfp738	zinc finger protein 738	1.6994	0.0007	42.8533	73.2155
A_51_P321374	NM_145521	Ppapdc3	phosphatidic acid phosphatase type 2 domain containing 3	1.7003	0.0112	205.579	341.976
A_52_P679860	NM_025992	Herc6	hect domain and RLD 6	1.7021	0.0362	72.2485	128.223
A_52_P661565	NM_013885	Clic4	chloride intracellular channel 4 (mitochondrial)	1.7171	0.0107	38.1304	67.1578
A_51_P485946	NM_010191	Fdft1	farnesyl diphosphate farnesyl transferase 1	1.7205	0.0446	2205.6	3892.51
A_51_P161830	NM_007934	Enpep	glutamyl aminopeptidase	1.7332	0.0173	446.79	750.977
A_52_P54906	NAP028254-1			1.7362	0.0159	42.9477	75.035
A_51_P234263	NM_177411	Rab5b	RAB5B, member RAS oncogene family	1.7555	0.026	56.2666	105.164
A_51_P115005	NM_010104	Edn1	endothelin 1	1.7621	0.0369	292.507	534.916
A_52_P153685	NM_001001883	Hecw2	HECT, C2 and WW domain containing E3 ubiquitin protein ligase 2	1.7912	0.0266	82.5152	154.206
A_51_P437079	NM_028872	5730559C18Rik	RIKEN cDNA 5730559C18 gene	1.7979	0.0367	200.051	360.029
A_52_P430422	NM_001081147	Oxtr	oxytocin receptor	1.8019	0.0345	42.7647	76.3058
A_51_P439584	NM_145530	Rhov	ras homolog gene family, member V	1.8027	0.0045	422.613	741.88
A_51_P158814	AK081212	Marveld1	MARVEL (membrane-associating) domain containing 1	1.8067	0.0141	343.726	625.558
A_51_P161021	NM_008332	Ifit2	interferon-induced protein with tetratricopeptide repeats 2	1.8162	0.0437	89.0949	166.272
A_52_P514488	NM_177788	Exoc3l	exocyst complex component 3-like	1.8277	0.0139	34.3726	65.8593
A_51_P175262	NM_011057	Pdgfb	platelet derived growth factor, B polypeptide	1.8538	0.0205	69.9633	129.904
A_52_P15300	NM_134032	Hoxb2	homeobox B2	1.8596	0.0125	329.269	587.26
A_51_P304170	NM_023386	Rtp4	receptor transporter protein 4	1.9007	0.0483	6516.58	13367.5
A_51_P511250	NM_175307	Fam46b	family with sequence similarity 46, member B	1.9111	0.0213	691.741	1257.58
A_51_P445823	NM_028660	Klk9	kallikrein related-peptidase 9	1.9332	0.0076	56.2293	106.003
A_52_P802967	AK035497			1.949	0.0189	92.6288	177.397
A_51_P476418	NM_177030	Dock6	dedicator of cytokinesis 6	1.9802	0.0092	42.8044	83.618
A_52_P276776	NM_028717	Als2	amyotrophic lateral sclerosis 2 (juvenile) homolog (human)	1.9941	0.0405	49.6686	99.2535
A_51_P160824	NM_139001	Cspg4	chondroitin sulfate proteoglycan 4	2.0273	0.0359	238.857	472.672
A_52_P7147	NM_175133	1110038D17Rik	RIKEN cDNA 1110038D17 gene	2.0369	0.0189	45.7236	101.702
A_51_P225827	NM_019935	Ovol1	OVO homolog-like 1 (Drosophila)	2.1048	0.0376	97.2638	179.307
A_52_P653054	NAP007796-001			2.1248	0.0411	876.158	2087.49
A_51_P497263	NM_001043355	Mtap6	microtubule-associated protein 6	2.1274	0.0449	46.7625	96.5531
A_51_P498093	NM_008235	Hes1	hairy and enhancer of split 1 (Drosophila)	2.1451	0.01	91.1051	188.39
A_52_P663686	NM_001005858	I830012O16Rik	RIKEN cDNA I830012O16 gene	2.1494	0.0414	67.2239	155.47
A_51_P456486	AK037870			2.1608	0.0256	34.5026	69.0436
A_51_P359570	NM_010501	Ifit3	interferon-induced protein with tetratricopeptide repeats 3	2.1765	0.0477	1046.2	2540.32
A_51_P514085	NM_013606	Mx2	myxovirus (influenza virus) resistance 2	2.1924	0.0155	303.752	731.669
A_51_P327751	NM_008331	Ifit1	interferon-induced protein with tetratricopeptide repeats 1	2.2089	0.018	212.519	503.134
A_52_P670026	NM_021384	Rsad2	radical S-adenosyl methionine domain containing 2	2.2093	0.0213	572.453	1318.13
A_51_P327874	NM_011199	Pth1r	parathyroid hormone 1 receptor	2.2263	0.0467	617.995	1212.2
A_52_P364021	NM_026713	Mogat1	monoacylglycerol O-acyltransferase 1	2.2404	0.0495	169.905	382.505
A_51_P437309	NM_145209	Oasl1	2'-5' oligoadenylate synthetase-like 1	2.3163	0.0351	151.77	400.481
A_51_P500215	NM_173743	Apol9b	apolipoprotein L 9b	2.3224	0.0472	989.543	2850.35
A_51_P402160	NM_178763	Zfp750	zinc finger protein 750	2.3906	0.0036	246.517	563.698
A_52_P550858	ENSMUST00000133888	Ifi44	interferon-induced protein 44	2.4416	0.0082	76.4956	200.482
A_52_P463936	NM_015783	Isg15	ISG15 ubiquitin-like modifier	2.443	0.0164	1001.63	2734.65
A_51_P421876	NM_016850	Irf7	interferon regulatory factor 7	2.4932	0.0404	428.239	1243.01
A_51_P132530	NM_029383	Cldn22	claudin 22	2.6132	0.0313	179.942	396.265
A_51_P494655	NM_001080940	Gm6484	predicted gene 6484	2.6428	0.0425	176.644	389.482
A_51_P182116	NM_019466	Rcan1	regulator of calcineurin 1	2.6448	0.0265	21.3719	65.2303
A_51_P327869	TC1620752			2.6624	0.0332	184.413	423.135
A_51_P296109	NM_028618	Dmkn	dermokine	2.6668	0.0174	514.872	1490.78
A_51_P230269	NM_010391	H2-Q10	histocompatibility 2, Q region locus 10	2.8975	0.0241	1377.48	3575.26
A_52_P574306	NM_023114	Apoc3	apolipoprotein C-III	3.0382	0.0317	27.6511	71.4116
A_52_P653654	NM_144921	Atp1a3	ATPase, Na+/K+ transporting, alpha 3 polypeptide	3.1726	0.0154	140.821	419.713
A_52_P803082	AK050122	Apol9a	apolipoprotein L 9a	3.1953	0.0165	97.2944	370.202
A_52_P270501	NM_001100464	Abpb	androgen binding protein beta	3.2869	0.0407	113.253	402.897
A_51_P310629	NM_023114	Apoc3	apolipoprotein C-III	3.3474	0.0219	28.7063	84.9252
A_51_P438278	NM_029920	Mtus2	microtubule associated tumor suppressor candidate 2	3.5663	0.0018	22.9531	85.4929
A_51_P230267	NM_010391	H2-Q10	histocompatibility 2, Q region locus 10	3.6987	0.0089	572.506	1909
A_52_P311725	NM_001081180	Spink5	serine peptidase inhibitor, Kazal type 5	3.7338	0.0446	79.3924	478.977
A_52_P557360	NM_029920	Mtus2	microtubule associated tumor suppressor candidate 2	4.0306	0.0005	23.9072	97.0808
A_51_P328889	NM_011569	Tekt1	tektin 1	4.1685	0.0011	21.3645	86.8478
A_52_P516296	NM_145226	Oas3	2'-5' oligoadenylate synthetase 3	4.3901	0.0108	21.2252	107.585
A_51_P395454	NM_001100464	Abpb	androgen binding protein beta	5.2875	0.0175	88.6535	445.783
