# Supplementary material for: Expression of Human NSAID Activated Gene 1 in Mice Leads to Altered Mammary Gland Differentiation and Impaired Lactation
Source: PLoS One. 2016 Jan 8;11(1):e0146518. doi: 10.1371/journal.pone.0146518 (PMC4706436; doi:10.1371/journal.pone.0146518)
Supplement: S2 Table — (XLSX) [file pone.0146518.s005.xlsx]

## Sheet: Sheet1
GeneSymbol	GeneName	TG/WT Fold Change	TG/WT ANOVA p-value	WT Intensity	TG Intensity
Abpb	androgen binding protein beta	5.2875	0.0175	88.6535	445.783
Oas3	2'-5' oligoadenylate synthetase 3	4.3901	0.0108	21.2252	107.585
Tekt1	tektin 1	4.1685	0.0011	21.3645	86.8478
Mtus2	microtubule associated tumor suppressor candidate 2	4.0306	0.0005	23.9072	97.0808
Spink5	serine peptidase inhibitor, Kazal type 5	3.7338	0.0446	79.3924	478.977
H2-Q10	histocompatibility 2, Q region locus 10	3.6987	0.0089	572.506	1909
Mtus2	microtubule associated tumor suppressor candidate 2	3.5663	0.0018	22.9531	85.4929
Apoc3	apolipoprotein C-III	3.3474	0.0219	28.7063	84.9252
Abpb	androgen binding protein beta	3.2869	0.0407	113.253	402.897
Apol9a	apolipoprotein L 9a	3.1953	0.0165	97.2944	370.202
Atp1a3	ATPase, Na+/K+ transporting, alpha 3 polypeptide	3.1726	0.0154	140.821	419.713
Apoc3	apolipoprotein C-III	3.0382	0.0317	27.6511	71.4116
H2-Q10	histocompatibility 2, Q region locus 10	2.8975	0.0241	1377.48	3575.26
Dmkn	dermokine	2.6668	0.0174	514.872	1490.78
Rcan1	regulator of calcineurin 1	2.6448	0.0265	21.3719	65.2303
Gm6484	predicted gene 6484	2.6428	0.0425	176.644	389.482
Cldn22	claudin 22	2.6132	0.0313	179.942	396.265
Irf7	interferon regulatory factor 7	2.4932	0.0404	428.239	1243.01
Isg15	ISG15 ubiquitin-like modifier	2.443	0.0164	1001.63	2734.65
Ifi44	interferon-induced protein 44	2.4416	0.0082	76.4956	200.482
