# Supplementary material for: Expression of Human NSAID Activated Gene 1 in Mice Leads to Altered Mammary Gland Differentiation and Impaired Lactation
Source: PLoS One. 2016 Jan 8;11(1):e0146518. doi: 10.1371/journal.pone.0146518 (PMC4706436; doi:10.1371/journal.pone.0146518)
Supplement: S3 Table — (XLSX) [file pone.0146518.s006.xlsx]

## Sheet: Sheet1
GeneSymbol	GeneName	TG/WT Fold Change	TG/WT ANOVA p-value	WT Intensity	TG Intensity
Smug1	single-strand selective monofunctional uracil DNA glycosylase	-5.834	0.0235	93.347	23.8446
Bpifb2	BPI fold containing family B, member 2	-5.3407	0.0003	135.812	24.0153
Cpn1	carboxypeptidase N, polypeptide 1	-5.132	0.0335	84.026	25.7462
Ccdc147	coiled-coil domain containing 147	-4.6998	0.0474	69.8503	23.8595
Defb1	defensin beta 1	-3.9648	0.0159	2165.68	456.921
Lta	lymphotoxin A	-3.6368	0.0442	262.628	69.7769
Zfpm2	zinc finger protein, multitype 2	-3.5568	0.04	79.2975	20.9448
Lta	lymphotoxin A	-3.433	0.0379	282.527	84.6875
Cnr2	cannabinoid receptor 2 (macrophage)	-3.2174	0.0416	136.198	42.6928
Pcdh11x	protocadherin 11 X-linked	-3.0566	0.0491	76.9014	32.7033
Bglap	bone gamma carboxyglutamate protein	-3.0252	0.0503	13424	4197.71
Cacna1b	calcium channel, voltage-dependent, N type, alpha 1B subunit	-2.9302	0.0348	617.974	268.052
Cytip	cytohesin 1 interacting protein	-2.9209	0.0128	1294.79	444.634
6230426I18Rik	RIKEN cDNA 6230426I18 gene	-2.9006	0.018	131.027	53.7769
B4galt5	UDP-Gal:betaGlcNAc beta 1,4-galactosyltransferase, polypeptide 5	-2.8521	0.0321	83.0313	33.9481
Olfr987	olfactory receptor 987	-2.6234	0.0169	111.864	48.6026
Alppl2	alkaline phosphatase, placental-like 2	-2.5579	0.0286	655.685	300.767
Ptchd1	patched domain containing 1	-2.4683	0.0073	433.734	185.525
Olfr1242	olfactory receptor 1242	-2.4359	0.0309	170.98	79.6847
Ms4a4b	membrane-spanning 4-domains, subfamily A, member 4B	-2.4088	0.0048	1543.44	635.812
